# Supplementary material for: Formulation of Gamma-Oryzanol Encapsulated Nanoparticles and Their Modulation Effects on Inducible Nitric Oxide Synthase and Nitric Oxide in LPS-Stimulated RAW 264.7 Macrophages
Source: Pharmaceutics. 2026 Mar 14;18(3):365. doi: 10.3390/pharmaceutics18030365 (PMC13029237; doi:10.3390/pharmaceutics18030365)
Supplement: Supplementary file 1 [file pharmaceutics-18-00365-s001.zip]

Archive with 1 entries (1 files):
- pharmaceutics-4160686-supplementary.pdf
